# Supplementary material for: Exo-Erythrocytic Development of Avian Haemosporidian Parasites in European Owls
Source: Animals (Basel). 2022 Aug 28;12(17):2212. doi: 10.3390/ani12172212 (PMC9454416; doi:10.3390/ani12172212)
Supplement: Supplementary file 1 [file animals-12-02212-s001.zip]

Archive with 1 entries (1 files):
- animals-1848026-supplementary.pdf
